# Supplementary material for: Unresolved ER stress restricts in vitro plant cell totipotency
Source: Plant Cell Rep. 2025 Sep 17;44(10):214. doi: 10.1007/s00299-025-03586-8 (PMC12443906; doi:10.1007/s00299-025-03586-8)
Supplement: Supplementary file 2 — Supplementary file2 (XLSX 29 KB) [file 299_2025_3586_MOESM2_ESM.xlsx]

## Sheet: heatmap
gene	Gene ID B.napus	log2FoldChange HS+TSAhigh vs HS+TSAlow	padj	log2FoldChange HS+TSAlow vs pollen	padj	log2FoldChange HS+TSAhigh vs pollen	padj	gene	normalized counts pollen	normalized counts HS+TSAlow	normalized counts HS+TSAhigh
IRE1a.1	A06p33930.1_BnaDAR	0.454602	0.343074	-0.148399	0.747917	0.306203	0.484915	IRE1a.1	725.215	654.243	896.974
IRE1a.2	C03p58450.1_BnaDAR	0.601015	0.0711918	-0.143747	0.679412	0.457268	0.14771	IRE1a.2	870.414	787.818	1195.5
IRE1b.1	A01p20790.1_BnaDAR	-0.292834	0.891477	-2.21379	0.0666559	-2.50662	0.0499976	IRE1b.1	63.6241	13.6619	11.2321
IRE1b.2	A06p35180.1_BnaDAR	-0.128615	0.796453	-0.618255	0.0445331	-0.74687	0.020353	IRE1b.2	1022.09	665.617	608.822
IRE1b.3	C07p43380.1_BnaDAR	-0.385234	0.372302	-0.0676219	0.879849	-0.452856	0.217638	IRE1b.3	497.373	474.45	363.625
S1P.1	A03p09570.1_BnaDAR	0.317272	0.392626	-0.323089	0.287196	-0.00581693	0.992494	S1P.1	1852.64	1480.85	1845.6
S1P.2	C03p11140.1_BnaDAR	0.532831	0.259286	-0.921969	0.0114258	-0.389138	0.369537	S1P.2	1370.71	723.515	1046.37
S2P.2	A01p12010.1_BnaDAR	-0.409546	0.279062	-0.305106	0.345142	-0.714651	0.0206708	S2P.2	429.222	347.486	261.763
S2P.3	C01p14260.1_BnaDAR	0.139935	0.786874	-0.531115	0.10914	-0.39118	0.287566	S2P.3	999.057	691.385	761.768
BZIP60.1	A08p07630.1_BnaDAR	0.224253	0.419054	-1.38499	1.13756e-13	-1.16074	8.06196e-09	BZIP60.1	43631.8	16706.2	19516.3
BZIP60.2	C08p09220.1_BnaDAR	0.132616	0.645935	-1.50348	5.99442e-18	-1.37086	2.1947e-13	BZIP60.2	20980.2	7399.72	8111.83
bZIP17.1	A04p31300.1_BnaDAR	-0.429552	0.140276	-0.601965	0.0101374	-1.03152	1.52102e-05	bZIP17.1	1686.14	1110.93	825.437
bZIP17.2	C04p02350.1_BnaDAR	-0.727063	0.879553	-1.64244	0.619008	-2.3695	0.473822	bZIP17.2	418.859	134.162	81.0701
bZIP17.3	C04p20520.1_BnaDAR	-0.268376	0.73715	0.095	0.894167	-0.173376	0.795943	bZIP17.3	155.895	166.436	138.445
bZIP17.4	C04p68700.1_BnaDAR	-0.103829	0.826976	0.366385	0.234301	0.262557	0.438915	bZIP17.4	1266.04	1632.02	1519.06
bZIP28.1	A09p34290.1_BnaDAR	0.405413	0.277672	-1.26335	3.286e-06	-0.857937	0.00429026	bZIP28.1	2744.84	1143.48	1515.01
BiP1.1	C03p57570.1_BnaDAR	0.326476	0.252501	-0.744065	0.000516931	-0.417589	0.0883785	BiP1.1	26776.6	15987.3	20047.1
BiP2.1	A03p17290.1_BnaDAR	-0.0754992	0.821497	-1.53592	3.55189e-17	-1.61142	1.133e-16	BiP2.1	60799.5	20967.3	19897.9
BiP2.2	A03p20560.1_BnaDAR	0.654314	0.00951414	-2.50544	6.07261e-35	-1.85112	3.62713e-17	BiP2.2	67766	11934.2	18783.1
BiP2.3	C03p20410.1_BnaDAR	0.0889973	0.802598	-1.60122	4.42491e-16	-1.51222	7.78241e-13	BiP2.3	68794.6	22674.6	24117
BiP2.4	C03p24160.1_BnaDAR	0.705359	0.0224635	-2.92793	3.35251e-33	-2.22257	3.30203e-17	BiP2.4	47140.4	6194.2	10100.7
BiP2.5	C06p20420.1_BnaDAR	1.08091	0.0609125	-1.73826	0.000211174	-0.657351	0.242788	BiP2.5	985.325	295.193	624.774
BiP3.1	A09p40070.1_BnaDAR	-0.0369764	0.931648	-1.34962	5.37057e-10	-1.3866	2.22941e-09	BiP3.1	14403.7	5652.08	5509.06
BiP3.2	C08p49660.1_BnaDAR	0.126257	0.957319	-8.63485	1.5541e-15	-8.50859	1.97149e-13	BiP3.2	8093.4	20.3946	22.3095
PDIL2-2/PDI10.1	A10p03460.1_BnaDAR	0.962657	0.00670436	-1.11768	0.000292523	-0.155022	0.707759	PDIL2-2/PDI10.1	5416.2	2495.91	4864.84
PDIL2-2/PDI10.2	C05p03170.1_BnaDAR	0.567777	0.18451	-0.762828	0.0274395	-0.19505	0.6542	PDIL2-2/PDI10.2	8691.07	5121.9	7592.32
PDIL1-1/PDI5.1	A07p14930.1_BnaDAR	0.000259951	1	-0.491971	0.0756116	-0.491711	0.0965449	PDIL1-1/PDI5.1	11039.4	7849.55	7851.2
PDIL1-1/PDI5.2	A08p28820.1_BnaDAR	0.0602867	0.902906	0.470956	0.103723	0.531242	0.0804344	PDIL1-1/PDI5.2	9498.31	13165	13727
PDIL1-1/PDI5.3	C07p21980.1_BnaDAR	-0.349807	0.27846	0.884543	0.000218538	0.534736	0.0480906	PDIL1-1/PDI5.3	3796.31	7009.02	5499.47
PDIL1-1/PDI5.4	C08p21100.1_BnaDAR	-0.00231159	0.998801	0.360193	0.285499	0.357882	0.316689	PDIL1-1/PDI5.4	13525.4	17361.1	17333.6
NAC103.1	A06p30770.1_BnaDAR	0.532976	0.184904	-2.14415	3.75271e-13	-1.61117	4.97958e-07	NAC103.1	5901.14	1335.02	1931.3
NAC103.2	C03p62210.1_BnaDAR	0.468292	0.291722	-1.45718	6.18786e-06	-0.988884	0.00561799	NAC103.2	4007.72	1459.61	2018.82
CNX1.1	A02p41720.1_BnaDAR	-0.668579	0.650687	-0.725539	0.511537	-1.39412	0.203754	CNX1.1	31.1285	18.8191	11.8901
CNX1.2	A06p28440.1_BnaDAR	-0.117646	0.772251	-0.462182	0.0748809	-0.579829	0.0313945	CNX1.2	15278.8	11090.6	10222.5
CNX1.3	A09p07450.1_BnaDAR	-0.298768	0.45685	-0.637825	0.0296257	-0.936593	0.0018243	CNX1.3	18399.8	11825	9613.37
CNX1.4	C02p61640.1_BnaDAR	-0.0970702	0.854524	-1.40698	1.18054e-06	-1.50405	1.02784e-06	CNX1.4	68209	25721.5	24047.9
CNX1.5	C03p65370.1_BnaDAR	-0.254224	0.411435	-0.178784	0.500748	-0.433008	0.0841793	CNX1.5	20504.1	18114.1	15187.9
CNX1.6	C09p08360.1_BnaDAR	-0.0361313	0.936954	-0.976472	2.94659e-05	-1.0126	4.78656e-05	CNX1.6	26246	13338.6	13008.7
ERDJ3B.1	A04p00600.1_BnaDAR	0.348131	0.375761	-2.47894	5.57525e-21	-2.13081	5.55683e-14	ERDJ3B.1	3670.97	658.354	837.883
ERDJ3B.2	A07p26000.1_BnaDAR	-0.974669	0.185452	-1.17073	0.0465182	-2.1454	0.000320295	ERDJ3B.2	238.944	106.152	53.7791
ERDJ3B.3	A09p54470.1_BnaDAR	-0.00811215	0.986954	-0.76452	0.000385901	-0.772633	0.00078618	ERDJ3B.3	17505.2	10304.3	10246.4
ERDJ3B.4	C04p30630.1_BnaDAR	1.00769	0.00409017	-2.25899	1.1306e-14	-1.2513	0.000113598	ERDJ3B.4	4679.96	977.725	1966.11
ERDJ3B.5	C06p28290.1_BnaDAR	-0.745106	0.382095	-1.30119	0.0422451	-2.0463	0.00173027	ERDJ3B.5	590.472	239.672	142.631
CRT1/CRT1A.1	C09p24090.1_BnaDAR	-0.433741	0.04577	-0.68017	0.000138355	-1.11391	1.41252e-09	CRT1/CRT1A.1	57217.3	35708.7	26436.3
SDF2.1	A04p19520.1_BnaDAR	0.0228173	0.955804	-0.831575	3.41749e-05	-0.808758	0.000168649	SDF2.1	6894.93	3874.28	3936.18
SDF2.2	A09p55870.1_BnaDAR	-0.724616	0.0633236	-1.77495	6.69074e-09	-2.49956	7.67177e-15	SDF2.2	4427.44	1293.63	783.379
SDF2.3	C04p55110.1_BnaDAR	-0.330919	0.215054	-1.10964	1.55345e-08	-1.44056	3.05767e-12	SDF2.3	9809.64	4545.71	3614.02
SDF2.4	C08p38860.1_BnaDAR	-0.419353	0.135034	-1.40085	2.79323e-11	-1.82021	2.67642e-16	SDF2.4	4177.87	1582.23	1182.87
ECA4.1	A09p66320.1_BnaDAR	-0.0324631	0.941298	-1.44461	2.13243e-11	-1.47707	1.37554e-10	ECA4.1	11260.7	4137.07	4045.58
ECA4.2	C08p50340.1_BnaDAR	-0.111119	0.802598	-0.921229	0.00037694	-1.03235	0.00016637	ECA4.2	6190.85	3269.35	3027.22
P24DELTA5.1	C05p20860.1_BnaDAR	-0.0423283	0.933705	2.00064	3.09382e-15	1.95832	5.06114e-13	P24DELTA5.1	746.461	2986.7	2900.86
P24DELTA5.2	C08p21160.1_BnaDAR	-0.59377	0.0925685	1.54033	2.02569e-08	0.946562	0.00194538	P24DELTA5.2	1891.39	5501.14	3645.58

## Sheet: ER stress genes
ER stress
gene	Arabidopsis thaliana gene identifier (AGI)	Gene ID B.napus	log2FoldChange High TSA vs Low TSA	padj	log2FoldChange High TSA vs pollen	padj	log2FoldChange low TSA vs pollen	padj	pollen normalized counts	low TSA normalized counts	high TSA normalized counts
IRE1a.1	AT2G17520	A06p33930.1_BnaDAR	0.454602	0.343074	0.306203	0.484915	-0.148399	0.747917	725.215	654.243	896.974
		C03p58450.1_BnaDAR	0.601015	0.0711918	0.457268	0.14771	-0.143747	0.679412	870.414	787.818	1195.5
IRE1b.1	AT5G24360	A01p20790.1_BnaDAR	-0.292834	0.891477	-2.50662	0.0499976	-2.21379	0.0666559	63.6241	13.6619	11.2321
		A06p35180.1_BnaDAR	-0.128615	0.796453	-0.74687	0.020353	-0.618255	0.0445331	1022.09	665.617	608.822
		C07p43380.1_BnaDAR	-0.385234	0.372302	-0.452856	0.217638	-0.0676219	0.879849	497.373	474.45	363.625
S1P.1	AT5G19660	A03p09570.1_BnaDAR	0.317272	0.392626	-0.00581693	0.992494	-0.323089	0.287196	1852.64	1480.85	1845.6
		C03p11140.1_BnaDAR	0.532831	0.259286	-0.389138	0.369537	-0.921969	0.0114258	1370.71	723.515	1046.37
		C09p56520.1_BnaDAR	#N/A	#N/A	#N/A	#N/A	#N/A	#N/A	#N/A	#N/A	#N/A
		C09p56530.1_BnaDAR	#N/A	#N/A	#N/A	#N/A	#N/A	#N/A	#N/A	#N/A	#N/A
S2P.2	AT4G20310	A01p12010.1_BnaDAR	-0.409546	0.279062	-0.714651	0.0206708	-0.305106	0.345142	429.222	347.486	261.763
		C01p14260.1_BnaDAR	0.139935	0.786874	-0.39118	0.287566	-0.531115	0.10914	999.057	691.385	761.768
BZIP60.1	AT1G42990	A08p07630.1_BnaDAR	0.224253	0.419054	-1.16074	8.06196e-09	-1.38499	1.13756e-13	43631.8	16706.2	19516.3
		C08p09220.1_BnaDAR	0.132616	0.645935	-1.37086	2.1947e-13	-1.50348	5.99442e-18	20980.2	7399.72	8111.83
bZIP17.1	AT2G40950	A04p31300.1_BnaDAR	-0.429552	0.140276	-1.03152	1.52102e-05	-0.601965	0.0101374	1686.14	1110.93	825.437
		C04p02350.1_BnaDAR	-0.727063	0.879553	-2.3695	0.473822	-1.64244	0.619008	418.859	134.162	81.0701
		C04p20520.1_BnaDAR	-0.268376	0.73715	-0.173376	0.795943	0.095	0.894167	155.895	166.436	138.445
		C04p68700.1_BnaDAR	-0.103829	0.826976	0.262557	0.438915	0.366385	0.234301	1266.04	1632.02	1519.06
		C09p28840.1_BnaDAR	#N/A	#N/A	#N/A	#N/A	#N/A	#N/A	#N/A	#N/A	#N/A
bZIP28.1	AT3G10800	A09p34290.1_BnaDAR	0.405413	0.277672	-0.857937	0.00429026	-1.26335	3.286e-06	2744.84	1143.48	1515.01
BiP1	AT5G28540	A07p21090.1_BnaDAR	#N/A	#N/A	#N/A	#N/A	#N/A	#N/A	#N/A	#N/A	#N/A
		C03p57570.1_BnaDAR	0.326476	0.252501	-0.417589	0.0883785	-0.744065	0.000516931	26776.6	15987.3	20047.1
BiP2	AT5G42020	A03p17290.1_BnaDAR	-0.0754992	0.821497	-1.61142	1.133e-16	-1.53592	3.55189e-17	60799.5	20967.3	19897.9
		A03p20560.1_BnaDAR	0.654314	0.00951414	-1.85112	3.62713e-17	-2.50544	6.07261e-35	67766	11934.2	18783.1
		C03p20410.1_BnaDAR	0.0889973	0.802598	-1.51222	7.78241e-13	-1.60122	4.42491e-16	68794.6	22674.6	24117
		C03p24160.1_BnaDAR	0.705359	0.0224635	-2.22257	3.30203e-17	-2.92793	3.35251e-33	47140.4	6194.2	10100.7
		C06p20420.1_BnaDAR	1.08091	0.0609125	-0.657351	0.242788	-1.73826	0.000211174	985.325	295.193	624.774
BiP3.1	AT1G09080	A09p40070.1_BnaDAR	-0.0369764	0.931648	-1.3866	2.22941e-09	-1.34962	5.37057e-10	14403.7	5652.08	5509.06
		A09p65590.1_BnaDAR	#N/A	#N/A	#N/A	#N/A	#N/A	#N/A	#N/A	#N/A	#N/A
		C08p49660.1_BnaDAR	0.126257	0.957319	-8.50859	1.97149e-13	-8.63485	1.5541e-15	8093.4	20.3946	22.3095
PDIL2-2/PDI10.1	AT1G04980	A10p03460.1_BnaDAR	0.962657	0.00670436	-0.155022	0.707759	-1.11768	0.000292523	5416.2	2495.91	4864.84
		C05p03170.1_BnaDAR	0.567777	0.18451	-0.19505	0.6542	-0.762828	0.0274395	8691.07	5121.9	7592.32
PDIL1-1/PDI5.1	AT1G21750	A06p17850.1_BnaDAR	#N/A	#N/A	#N/A	#N/A	#N/A	#N/A	#N/A	#N/A	#N/A
		A07p14930.1_BnaDAR	0.000259951	1	-0.491711	0.0965449	-0.491971	0.0756116	11039.4	7849.55	7851.2
		A08p28820.1_BnaDAR	0.0602867	0.902906	0.531242	0.0804344	0.470956	0.103723	9498.31	13165	13727
		C05p20760.1_BnaDAR	#N/A	#N/A	#N/A	#N/A	#N/A	#N/A	#N/A	#N/A	#N/A
		C07p21980.1_BnaDAR	-0.349807	0.27846	0.534736	0.0480906	0.884543	0.000218538	3796.31	7009.02	5499.47
		C08p21100.1_BnaDAR	-0.00231159	0.998801	0.357882	0.316689	0.360193	0.285499	13525.4	17361.1	17333.6
PDIL2-3/PDI9.1	AT2G32920	#N/A	#N/A	#N/A	#N/A	#N/A	#N/A	#N/A	#N/A	#N/A	#N/A
NAC103.1	AT5G64060	A06p30770.1_BnaDAR	0.532976	0.184904	-1.61117	4.97958e-07	-2.14415	3.75271e-13	5901.14	1335.02	1931.3
		C03p62210.1_BnaDAR	0.468292	0.291722	-0.988884	0.00561799	-1.45718	6.18786e-06	4007.72	1459.61	2018.82
CNX1.1	AT5G61790	A02p41720.1_BnaDAR	-0.668579	0.650687	-1.39412	0.203754	-0.725539	0.511537	31.1285	18.8191	11.8901
		A06p28440.1_BnaDAR	-0.117646	0.772251	-0.579829	0.0313945	-0.462182	0.0748809	15278.8	11090.6	10222.5
		A09p07450.1_BnaDAR	-0.298768	0.45685	-0.936593	0.0018243	-0.637825	0.0296257	18399.8	11825	9613.37
		C02p61640.1_BnaDAR	-0.0970702	0.854524	-1.50405	1.02784e-06	-1.40698	1.18054e-06	68209	25721.5	24047.9
		C03p65370.1_BnaDAR	-0.254224	0.411435	-0.433008	0.0841793	-0.178784	0.500748	20504.1	18114.1	15187.9
		C09p08360.1_BnaDAR	-0.0361313	0.936954	-1.0126	4.78656e-05	-0.976472	2.94659e-05	26246	13338.6	13008.7
ERDJ3B.1	AT3G62600	A04p00600.1_BnaDAR	0.348131	0.375761	-2.13081	5.55683e-14	-2.47894	5.57525e-21	3670.97	658.354	837.883
		A07p26000.1_BnaDAR	-0.974669	0.185452	-2.1454	0.000320295	-1.17073	0.0465182	238.944	106.152	53.7791
		A09p54470.1_BnaDAR	-0.00811215	0.986954	-0.772633	0.00078618	-0.76452	0.000385901	17505.2	10304.3	10246.4
		C04p30630.1_BnaDAR	1.00769	0.00409017	-1.2513	0.000113598	-2.25899	1.1306e-14	4679.96	977.725	1966.11
		C04p30650.1_BnaDAR	#N/A	#N/A	#N/A	#N/A	#N/A	#N/A	#N/A	#N/A	#N/A
		C06p28290.1_BnaDAR	-0.745106	0.382095	-2.0463	0.00173027	-1.30119	0.0422451	590.472	239.672	142.631
		C08p37360.1_BnaDAR	#N/A	#N/A	#N/A	#N/A	#N/A	#N/A	#N/A	#N/A	#N/A
CRT1/CRT1A.1	At1g56340	A01p27430.1_BnaDAR	#N/A	#N/A	#N/A	#N/A	#N/A	#N/A	#N/A	#N/A	#N/A
		A09p19090.1_BnaDAR	#N/A	#N/A	#N/A	#N/A	#N/A	#N/A	#N/A	#N/A	#N/A
		C01p35290.1_BnaDAR	#N/A	#N/A	#N/A	#N/A	#N/A	#N/A	#N/A	#N/A	#N/A
		C05p07230.1_BnaDAR	#N/A	#N/A	#N/A	#N/A	#N/A	#N/A	#N/A	#N/A	#N/A
		C09p24090.1_BnaDAR	-0.433741	0.04577	-1.11391	1.41252e-09	-0.68017	0.000138355	57217.3	35708.7	26436.3
SDF2.1	AT2G25110	A04p19520.1_BnaDAR	0.0228173	0.955804	-0.808758	0.000168649	-0.831575	3.41749e-05	6894.93	3874.28	3936.18
		A09p55870.1_BnaDAR	-0.724616	0.0633236	-2.49956	7.67177e-15	-1.77495	6.69074e-09	4427.44	1293.63	783.379
		C04p55110.1_BnaDAR	-0.330919	0.215054	-1.44056	3.05767e-12	-1.10964	1.55345e-08	9809.64	4545.71	3614.02
		C08p38860.1_BnaDAR	-0.419353	0.135034	-1.82021	2.67642e-16	-1.40085	2.79323e-11	4177.87	1582.23	1182.87
UTR3.1	AT1G14360	#N/A	#N/A	#N/A	#N/A	#N/A	#N/A	#N/A	#N/A	#N/A	#N/A
ECA4.1	AT1G07670	A08p35510.1_BnaDAR	#N/A	#N/A	#N/A	#N/A	#N/A	#N/A	#N/A	#N/A	#N/A
		A09p66320.1_BnaDAR	-0.0324631	0.941298	-1.47707	1.37554e-10	-1.44461	2.13243e-11	11260.7	4137.07	4045.58
		C05p05880.1_BnaDAR	#N/A	#N/A	#N/A	#N/A	#N/A	#N/A	#N/A	#N/A	#N/A
		C05p05890.1_BnaDAR	#N/A	#N/A	#N/A	#N/A	#N/A	#N/A	#N/A	#N/A	#N/A
		C08p03270.1_BnaDAR	#N/A	#N/A	#N/A	#N/A	#N/A	#N/A	#N/A	#N/A	#N/A
		C08p50340.1_BnaDAR	-0.111119	0.802598	-1.03235	0.00016637	-0.921229	0.00037694	6190.85	3269.35	3027.22
P24DELTA5.1	AT1G21900	A06p17950.1_BnaDAR	#N/A	#N/A	#N/A	#N/A	#N/A	#N/A	#N/A	#N/A	#N/A
		A08p28760.1_BnaDAR	#N/A	#N/A	#N/A	#N/A	#N/A	#N/A	#N/A	#N/A	#N/A
		C05p20860.1_BnaDAR	-0.0423283	0.933705	1.95832	5.06114e-13	2.00064	3.09382e-15	746.461	2986.7	2900.86
		C08p21160.1_BnaDAR	-0.59377	0.0925685	0.946562	0.00194538	1.54033	2.02569e-08	1891.39	5501.14	3645.58
